# Supplementary material for: From Screening to Outcomes: Fourteen-Year Hospital-Wide Surveillance of Alert Pathogens and Antimicrobial Use in a Paediatric Tertiary Hospital
Source: Antibiotics (Basel). 2026 Jan 26;15(2):118. doi: 10.3390/antibiotics15020118 (PMC12937373; doi:10.3390/antibiotics15020118)
Supplement: Supplementary file 1 [file antibiotics-15-00118-s001.zip]

Archive with 1 entries (1 files):
- antibiotics-4084149-supplementary.pdf
